# Supplementary material for: Accelerated Radiotherapy for Complicated Bone Metastases: SHARON Bone Randomized Phase III Trial Shows Non-Inferiority Compared to Standard Palliative Fractionation (NCT03503682)
Source: Cancers (Basel). 2025 Jun 16;17(12):2000. doi: 10.3390/cancers17122000 (PMC12190215; doi:10.3390/cancers17122000)
Supplement: Supplementary file 1 [file cancers-17-02000-s001.zip]

Archive with 1 entries (1 files):
- cancers-3613816-supplementary.pdf
